# Supplementary material for: Who’s holding the baby? A prospective diary study of the contact patterns of mothers with an infant
Source: BMC Infect Dis. 2017 Sep 20;17:634. doi: 10.1186/s12879-017-2735-8 (PMC5607568; doi:10.1186/s12879-017-2735-8)
Supplement: Supplementary file 4 — Mean daily number of contacts of infants. Provides data from our study underlying Fig. 3. (XLSX 10 kb) [file 12879_2017_2735_MOESM4_ESM.xlsx]

## Sheet: age_dist_companion
age	group	mean_contacts
0-4	Boroondara	1.03
5-9	Boroondara	0.37
10-14	Boroondara	0.11
15-19	Boroondara	0.13
20-24	Boroondara	0.68
25-29	Boroondara	0.78
30-34	Boroondara	1.71
35-39	Boroondara	1.45
40-44	Boroondara	0.97
45-49	Boroondara	0.25
50-54	Boroondara	0.39
55-59	Boroondara	0.15
60-64	Boroondara	0.37
65-69	Boroondara	0.2
70+	Boroondara	0.19
0-4	Hume (English)	0.94
5-9	Hume (English)	0.43
10-14	Hume (English)	0.12
15-19	Hume (English)	0.17
20-24	Hume (English)	0.48
25-29	Hume (English)	1.13
30-34	Hume (English)	1.99
35-39	Hume (English)	0.96
40-44	Hume (English)	0.63
45-49	Hume (English)	0.23
50-54	Hume (English)	0.34
55-59	Hume (English)	0.32
60-64	Hume (English)	0.44
65-69	Hume (English)	0.13
70+	Hume (English)	0.17
0-4	Hume (Turkish)	0.43
5-9	Hume (Turkish)	0.36
10-14	Hume (Turkish)	0.14
15-19	Hume (Turkish)	0.36
20-24	Hume (Turkish)	0.48
25-29	Hume (Turkish)	0.85
30-34	Hume (Turkish)	1.26
35-39	Hume (Turkish)	0.36
40-44	Hume (Turkish)	0.41
45-49	Hume (Turkish)	0.43
50-54	Hume (Turkish)	0.36
55-59	Hume (Turkish)	0.31
60-64	Hume (Turkish)	0.19
65-69	Hume (Turkish)	0.02
70+	Hume (Turkish)	0.12
